# Supplementary material for: Intersex Plays a Role in Microbial Homeostasis in the Brown Planthopper
Source: Biology (Basel). 2021 Sep 6;10(9):875. doi: 10.3390/biology10090875 (PMC8465078; doi:10.3390/biology10090875)
Supplement: Supplementary file 1 [file biology-10-00875-s001.zip]

Archive with 1 entries (1 files):
- biology-1349916-supplementary.xlsx
