# Supplementary material for: Intersex Plays a Role in Microbial Homeostasis in the Brown Planthopper
Source: Biology (Basel). 2021 Sep 6;10(9):875. doi: 10.3390/biology10090875 (PMC8465078; doi:10.3390/biology10090875)
Supplement: Supplementary file 1 [file biology-10-00875-s001.zip › biology-1349916-supplementary.xlsx]

## Sheet: Table S1.GO terms Data
Table S1.GO terms Data
GO term (level 2)	num of genes	Pvalue	FDR	Genes
melanin biosynthetic process from tyrosine	2	0.000359551	0.123241	Nl.chr01.0531;Nl.chr11.425
Toll signaling pathway	4	0.000433593	0.123241	Nl.chr03.0322;Nl.chr03.0836;Nl.chr05.0253;Nl.scaffold.1090
chitin-based cuticle development	5	0.000475752	0.123241	Nl.chr03.0003;Nl.chr07.0534;Nl.chr07.0541;Nl.chr07.0542;Nl.scaffold.0458
cuticle development	6	0.000668444	0.123241	Nl.chr03.0003;Nl.chr07.0315;Nl.chr07.0534;Nl.chr07.0541;Nl.chr07.0542;Nl.scaffold.0458
neuron cell-cell adhesion	2	0.000749188	0.123241	Nl.chr04.1228;Nl.chr13.263
defense response to Gram-positive bacterium	3	0.000931989	0.123241	Nl.chr01.0531;Nl.chr05.0253;Nl.chr11.425
tyrosine metabolic process	2	0.000995029	0.123241	Nl.chr01.0531;Nl.chr11.425
response to bacterium	5	0.00139679	0.151377	Nl.chr01.0531;Nl.chr05.0253;Nl.chr06.0989;Nl.chr11.425;Nl.scaffold.1090
melanin biosynthetic process	2	0.00271841	0.188646	Nl.chr01.0531;Nl.chr11.425
dopamine metabolic process	2	0.00315916	0.188646	Nl.chr01.0531;Nl.chr11.425
secondary metabolite biosynthetic process	3	0.0042426	0.188646	Nl.chr01.0531;Nl.chr04.0913;Nl.chr11.425
catechol-containing compound metabolic process	2	0.00466664	0.188646	Nl.chr01.0531;Nl.chr11.425
catecholamine metabolic process	2	0.00466664	0.188646	Nl.chr01.0531;Nl.chr11.425
phenol-containing compound biosynthetic process	2	0.00582222	0.188646	Nl.chr01.0531;Nl.chr11.425
defense response to bacterium	4	0.00596232	0.188646	Nl.chr01.0531;Nl.chr05.0253;Nl.chr11.425;Nl.scaffold.1090
negative regulation of pre-miRNA processing	1	0.00609236	0.188646	Nl.chr11.398
regulation of pre-miRNA processing	1	0.00609236	0.188646	Nl.chr11.398
negative regulation of production of miRNAs involved in gene silencing by miRNA	1	0.00609236	0.188646	Nl.chr11.398
negative regulation of gene silencing by miRNA	1	0.00609236	0.188646	Nl.chr11.398
negative regulation of posttranscriptional gene silencing	1	0.00609236	0.188646	Nl.chr11.398
positive regulation of axon extension involved in axon guidance	1	0.00609236	0.188646	Nl.chr01.1527
cobalamin catabolic process	1	0.00609236	0.188646	Nl.chr06.0989
water-soluble vitamin catabolic process	1	0.00609236	0.188646	Nl.chr06.0989
vitamin D metabolic process	1	0.00609236	0.188646	Nl.chr06.0989
high-density lipoprotein particle clearance	1	0.00609236	0.188646	Nl.chr06.0989
plasma lipoprotein particle clearance	1	0.00609236	0.188646	Nl.chr06.0989
hemoglobin import	1	0.00609236	0.188646	Nl.chr06.0989
vitamin catabolic process	1	0.00609236	0.188646	Nl.chr06.0989
aromatic amino acid family metabolic process	2	0.00644407	0.192656	Nl.chr01.0531;Nl.chr11.425
DNA recombination	4	0.0074728	0.215964	Nl.chr04.0406;Nl.chr06.1026;Nl.chr07.0087;Nl.chrX.0228
regulation of production of miRNAs involved in gene silencing by miRNA	1	0.0121483	0.270067	Nl.chr11.398
regulation of production of small RNA involved in gene silencing by RNA	1	0.0121483	0.270067	Nl.chr11.398
lipoprotein localization	1	0.0121483	0.270067	Nl.chr06.0989
lipoprotein transport	1	0.0121483	0.270067	Nl.chr06.0989
female somatic sex determination	1	0.0121483	0.270067	Nl.chr07.0548
cobalamin transport	1	0.0121483	0.270067	Nl.chr06.0989
cobalamin metabolic process	1	0.0121483	0.270067	Nl.chr06.0989
adult fat body development	1	0.0121483	0.270067	Nl.chr13.098
embryonic heart tube formation	1	0.0121483	0.270067	Nl.chr13.098
melanotic encapsulation of foreign target	2	0.0170292	0.297204	Nl.chr01.0531;Nl.chr11.425
reciprocal DNA recombination	2	0.0180238	0.297204	Nl.chr04.0406;Nl.chr07.0087
transposition, DNA-mediated	2	0.0180238	0.297204	Nl.chr06.1026;Nl.chrX.0228
negative regulation of centriole elongation	1	0.0181682	0.297204	Nl.chr12.260
regulation of centriole elongation	1	0.0181682	0.297204	Nl.chr12.260
symmetric stem cell division	1	0.0181682	0.297204	Nl.chr11.398
regulation of plasma lipoprotein particle levels	1	0.0181682	0.297204	Nl.chr06.0989
protein homotrimerization	1	0.0181682	0.297204	Nl.chr06.0989
protein trimerization	1	0.0181682	0.297204	Nl.chr06.0989
centriole elongation	1	0.0181682	0.297204	Nl.chr12.260
regulation of axon extension involved in axon guidance	1	0.0181682	0.297204	Nl.chr01.1527
basement membrane disassembly	1	0.0181682	0.297204	Nl.chr13.098
tetrapyrrole catabolic process	1	0.0181682	0.297204	Nl.chr06.0989
pre-miRNA processing	1	0.0181682	0.297204	Nl.chr11.398
response to other organism	5	0.0197713	0.303475	Nl.chr01.0531;Nl.chr05.0253;Nl.chr06.0989;Nl.chr11.425;Nl.scaffold.1090
response to external biotic stimulus	5	0.0197713	0.303475	Nl.chr01.0531;Nl.chr05.0253;Nl.chr06.0989;Nl.chr11.425;Nl.scaffold.1090
response to biotic stimulus	5	0.0197713	0.303475	Nl.chr01.0531;Nl.chr05.0253;Nl.chr06.0989;Nl.chr11.425;Nl.scaffold.1090
ammonium ion metabolic process	2	0.0200852	0.303475	Nl.chr01.0531;Nl.chr11.425
innate immune response	4	0.0206873	0.303475	Nl.chr01.0531;Nl.chr05.0253;Nl.chr11.425;Nl.scaffold.1090
regeneration	2	0.0211512	0.303475	Nl.chr01.1527;Nl.chr13.098
defense response to fungus	2	0.0233526	0.303475	Nl.chr01.0531;Nl.chr11.425
regulation of Toll signaling pathway	2	0.0233526	0.303475	Nl.chr05.0253;Nl.scaffold.1090
secondary metabolic process	3	0.0233541	0.303475	Nl.chr01.0531;Nl.chr04.0913;Nl.chr11.425
negative regulation of organelle assembly	1	0.024152	0.303475	Nl.chr12.260
female genitalia morphogenesis	1	0.024152	0.303475	Nl.chr07.0548
imaginal disc-derived female genitalia morphogenesis	1	0.024152	0.303475	Nl.chr07.0548
negative regulation of centriole replication	1	0.024152	0.303475	Nl.chr12.260
negative regulation of mitotic recombination	1	0.024152	0.303475	Nl.chr07.0087
fat-soluble vitamin metabolic process	1	0.024152	0.303475	Nl.chr06.0989
regulation of mitotic recombination	1	0.024152	0.303475	Nl.chr07.0087
melanization defense response	2	0.0256441	0.317621	Nl.chr01.0531;Nl.chr11.425
encapsulation of foreign target	2	0.026823	0.322421	Nl.chr01.0531;Nl.chr11.425
DNA metabolic process	7	0.0278366	0.322421	Nl.chr04.0406;Nl.chr06.1026;Nl.chr07.0087;Nl.chr11.180;Nl.chr14.155;Nl.chrX.0228;Nl.chrX.1034
transposition	2	0.0280235	0.322421	Nl.chr06.1026;Nl.chrX.0228
defense response to other organism	4	0.0289645	0.322421	Nl.chr01.0531;Nl.chr05.0253;Nl.chr11.425;Nl.scaffold.1090
steroid metabolic process	2	0.0292454	0.322421	Nl.chr06.0989;Nl.chrX.1098
symmetric cell division	1	0.0301001	0.322421	Nl.chr11.398
fasciculation of motor neuron axon	1	0.0301001	0.322421	Nl.chr13.098
negative regulation of centrosome cycle	1	0.0301001	0.322421	Nl.chr12.260
negative regulation of centrosome duplication	1	0.0301001	0.322421	Nl.chr12.260
imaginal disc eversion	1	0.0301001	0.322421	Nl.chr13.098
DNA integration	3	0.0304942	0.322421	Nl.chr11.180;Nl.chr14.155;Nl.chrX.1034
response to wounding	3	0.0304942	0.322421	Nl.chr01.1527;Nl.chr03.0003;Nl.chr13.098
response to external stimulus	10	0.0310756	0.324609	Nl.chr01.0531;Nl.chr01.0994;Nl.chr01.1527;Nl.chr02.0244;Nl.chr02.0429;Nl.chr05.0253;Nl.chr06.0989;Nl.chr11.425;Nl.chr14.096;Nl.scaffold.1090
imaginal disc-derived wing expansion	1	0.0360127	0.358885	Nl.chr01.1527
regulation of centriole replication	1	0.0360127	0.358885	Nl.chr12.260
extracellular matrix disassembly	1	0.0360127	0.358885	Nl.chr13.098
imaginal disc-derived female genitalia development	1	0.0360127	0.358885	Nl.chr07.0548
response to fungus	2	0.0383723	0.373806	Nl.chr01.0531;Nl.chr11.425
melanin metabolic process	2	0.0383723	0.373806	Nl.chr01.0531;Nl.chr11.425
genital disc sexually dimorphic development	1	0.04189	0.390946	Nl.chr07.0548
female sex determination	1	0.04189	0.390946	Nl.chr07.0548
fat body development	1	0.04189	0.390946	Nl.chr13.098
proteolysis	9	0.0419354	0.390946	Nl.chr05.0132;Nl.chr05.0155;Nl.chr05.0253;Nl.chr05.0596;Nl.chr10.637;Nl.chr11.180;Nl.chr13.098;Nl.chrX.1283;Nl.scaffold.1090
organic hydroxy compound biosynthetic process	2	0.0440136	0.405955	Nl.chr01.0531;Nl.chr11.425
negative regulation of gene silencing by RNA	1	0.0477321	0.40974	Nl.chr11.398
glial cell growth	1	0.0477321	0.40974	Nl.chr04.1228
dorsal trunk growth, open tracheal system	1	0.0477321	0.40974	Nl.chr13.098
somatic sex determination	1	0.0477321	0.40974	Nl.chr07.0548
regulation of centrosome duplication	1	0.0477321	0.40974	Nl.chr12.260
embryonic heart tube morphogenesis	1	0.0477321	0.40974	Nl.chr13.098
embryonic epithelial tube formation	1	0.0477321	0.40974	Nl.chr13.098

## Sheet: Table S2.  Micrbial taxon numbe
Table S2. Micrbial taxon numbers
ID	dsGFP_BC_1	dsGFP_BC_2	dsGFP_BC_3	dsGFP_FB_1	dsGFP_FB_2	dsGFP_FB_3	dsGFP_MG_1	dsGFP_MG_2	dsGFP_MG_3	dsNlix_BC_1	dsNlix_BC_2	dsNlix_BC_3	dsNlix_FB_1	dsNlix_FB_2	dsNlix_FB_3	dsNlix_MG_1	dsNlix_MG_2	dsNlix_MG_3
Proteobacteria	0.76926	0.798599	0.720913	0.996129	0.997748	0.959301	0.999797	0.998821	0.993516	0.765013	0.858069	0.883843	0.992678	0.996092	0.996683	0.997074	0.998409	0.998109
Firmicutes	0.216652	0.196519	0.268903	0.00094802	0.00073178	0.00176952	0.00020254	0.00058974	0.00237565	0.211894	0.126173	0.0998937	0.00399926	0.00201326	0.00038268	0.00190211	0.00079545	0.00039392
Candidatus Saccharibacteria	0.00088844	0.00127368	0.00039936	0	0.00011258	0	0	0	9.899e-05	0.0118042	0.0117754	0.011134	0.00012305	0	0.00165827	0	0	0.0004727
Actinobacteria	0.00329991	0.00350263	0.0013312	0.00189603	0.00033774	0.00199071	0	0.00013105	0.0013858	0.00083855	0.00125149	0.00093826	0.00110749	0.00059214	0.00038268	0	0	0.0004727
Bacteroidetes	0.00057114	0	0.0003328	0.00071101	0.00022516	0.00116125	0	0	0.00044543	0.00109656	0.00034132	0.0002502	0.00129207	0	0.00070158	0.00036579	0.00034091	0.00031513
Chloroflexi	0	0	0	0	0	0	0	0	0	0.00019351	0	0	0	0.00023685	0	0	0.00022727	0
Fusobacteria	0	0	0	0	0	0	0	0	0	0	0	0	0	0	0	0.00021947	0	0
Rhodothermaeota	0	0	0	0	0	0	0	0	0	0.00019351	0	0	0	0	0	0	0	0
Others	0.00932859	0.00010614	0.00812034	0.00031601	0.00084436	0.0357775	0	0.00045869	0.00217768	0.00896601	0.00238921	0.0039407	0.00079985	0.00106585	0.00019134	0.00043895	0.00022727	0.00023635
ID	dsGFP_BC_1	dsGFP_BC_2	dsGFP_BC_3	dsGFP_FB_1	dsGFP_FB_2	dsGFP_FB_3	dsGFP_MG_1	dsGFP_MG_2	dsGFP_MG_3	dsNlix_BC_1	dsNlix_BC_2	dsNlix_BC_3	dsNlix_FB_1	dsNlix_FB_2	dsNlix_FB_3	dsNlix_MG_1	dsNlix_MG_2	dsNlix_MG_3
Klebsiella	0.632504	0.104177	0.424255	0.00102702	0.00084436	0.114134	0	0	0.00979955	0.190802	0.268616	0.390505	0.00313788	0	0	0.00065842	0	0
Enterobacter	0.0340145	0.635143	0.0632987	0	0.00050661	0.00376023	0	0.00190027	0	0.404373	0.451846	0.264965	0	0	0	0	0	0
Lactococcus	0.1959	0.177519	0.263046	0.00031601	0.0005629	0.00099536	0.00020254	0.00019658	0.0013858	0.202154	0.11673	0.0956402	0.00190734	0.00035528	0.00025512	0.00051211	0.00045455	0.00023635
Arsenophonus	0.01	0.003	0.01	0.972997	0.987363	0.771555	0.994534	0.988501	0.983341	0.122387	0.02	0.0734403	0.980141	0.954794	0.97095	0.989619	0.987841	0.987844
Acinetobacter	0.0519736	0.0040864	0.0418663	0.00963817	0.00692373	0.0183035	0	0	0.00039594	0.0035477	0.00255987	0.00287734	0.00381468	0.0264093	0.0140953	0	0	0.00196959
Serratia	0.0203706	0.0132675	0.0199681	0.00632011	0.00197017	0.0345056	0	0	0	0.00838547	0.0567723	0.0217677	0	0.00213169	0.00172205	0	0	0
Kosakonia	0	0.0277557	0	0	0	0	0	0	0	0.00070954	0.0016497	0.062113	0	0	0	0	0	0
Pantoea	0.00285569	0.0051478	0.0485889	0	0	0	0	0	0	0.00909501	0.0202514	0.00212673	0	0	0	0	0.00193182	0
Cronobacter	0	0	0.0656949	0	0	0	0	0	0	0.00761143	0	0	0	0	0	0	0	0
Ralstonia	0.0006346	0.00063684	0.00059904	0.00150103	0.00039403	0.00060827	0.00290305	0.00190027	0.00237565	0.0109011	0.00347005	0.007381	0.00473759	0.00165798	0.00121181	0.00336528	0.00352273	0.00252107
Others	0.0517464	0.0292666	0.0626837	0.00820035	0.00143541	0.056138	0.00236025	0.00750213	0.0027023	0.0400335	0.0581046	0.0791837	0.00626161	0.0146518	0.0117661	0.00584534	0.00625	0.00742929
